# Supplementary material for: Respiratory tract clinical sample selection for microbiota analysis in patients with pulmonary tuberculosis
Source: Microbiome. 2014 Aug 25;2:29. doi: 10.1186/2049-2618-2-29 (PMC4164332; doi:10.1186/2049-2618-2-29)
Supplement: Additional file 2 — Demographic and clinical characteristics of the population. Metadata that describes the most important demographic and clinical features of the study individuals. [file 2049-2618-2-29-S2.xls]

## Sheet: summary
Additional File 2. Demographic and clinical characteristics of the population
	VARIABLE	PATIENTS						HEALTHY CONTROLS
Demographic characteristics	Individual Identification	Patient 1	Patient 2	Patient 3	Patient 4	Patient 5	Patient 6	Control 1	Control 2	Control 3	Control 4	Control 5	Control 6
	Age at study entry	45.4082	29.2493	35.389	44.1808	30.5342	41.3534	45.8904	25.8603	31.6986	43.1945	32.0438	39.7644
	Gender	F	M	M	M	M	M	F	M	M	M	M	M
Clinical symptoms	Cough	P	P	P	P	P	P	A	A	A	A	A	A
	Expectoration	P	P	P	P	P	P	A	A	A	A	A	A
	Sweating	P	P	P	P	P	P	A	A	A	A	A	A
	Fever	P	P	P	P	P	P	A	A	A	A	A	A
	Weight loss	P	P	P	P	P	P	A	A	A	A	A	A
Clinical aspects of the individual	Weight (Kg)	43	51	60	48	64	62	75	77	69	80	72	79
	Height (m)	1.62	1.72	1.69	1.65	1.75	1.71	1.65	1.69	1.75	1.78	1.70	1.75
	Body Mass Index (BMI)	16.38	17.24	21.01	17.63	20.90	21.20	27.55	26.96	22.53	25.25	24.91	25.80
	BCG vaccine scar	P	P	P	P	P	P	P	A	p	P	A	P
Microbiological results	Kinyoun smear results - CIB	NEGATIVE	3+	3+	3+	1+	1+	NA	NA	NA	NA	NA	NA
	Culture for Mycobacterium tuberculosis	POSITIVE	POSITIVE	POSITIVE	POSITIVE	POSITIVE	POSITIVE	NA	NA	NA	NA	NA	NA
	Isoniazid sensitivity test	S	S	S	S	S	S	NA	NA	NA	NA	NA	NA
	Rifampicin sensitivity test	S	S	S	S	S	S	NA	NA	NA	NA	NA	NA
Tuberculin Test	Results of the tuberculin test (diameter in mm)	NA	NA	NA	NA	NA	NA	1	0	8	5	7	10
Conventions: F= female, M=male; P= present, A=absent; S=sensitive, R=resistant; NA= not applicable
